# Supplementary material for: Escape and surveillance asymmetries in locusts exposed to a Guinea fowl-mimicking robot predator
Source: Sci Rep. 2017 Oct 9;7:12825. doi: 10.1038/s41598-017-12941-z (PMC5634469; doi:10.1038/s41598-017-12941-z)
Supplement: Supplementary file 1 — Dataset 1 [file 41598_2017_12941_MOESM1_ESM.xlsx]

## Sheet: Foglio1
EXPERIMENT 1
ADULT								NYMPH								NEANID
ID	JUMP RIGHT (n)	JUMP LEFT (n)	LI	AB LI	LAT			ID	JUMP RIGHT (n)	JUMP LEFT (n)	LI	AB LI	LAT			ID	JUMP RIGHT (n)	JUMP LEFT (n)	LI	AB LI	LAT
A1	25	5	0.666667	0.666667	R			NY1	18	12	0.2	0.2	0			NE1	14	16	-0.0666667	0.0666667	0
A2	28	2	0.866667	0.866667	R			NY2	22	8	0.466667	0.466667	R			NE2	19	11	0.266667	0.266667	R
A3	2	28	-0.866667	0.866667	L			NY3	20	10	0.333333	0.333333	R			NE3	15	15	0	0	0
A4	28	2	0.866667	0.866667	R			NY4	20	10	0.333333	0.333333	R			NE4	16	14	0.0666667	0.0666667	0
A5	7	23	-0.533333	0.533333	L			NY5	19	11	0.266667	0.266667	R			NE5	12	18	-0.2	0.2	0
A6	1	29	-0.933333	0.933333	L			NY6	22	8	0.466667	0.466667	R			NE6	16	14	0.0666667	0.0666667	0
A7	25	5	0.666667	0.666667	R			NY7	25	5	0.666667	0.666667	R			NE7	15	15	0	0	0
A8	4	26	-0.733333	0.733333	L			NY8	11	19	-0.266667	0.266667	L			NE8	16	14	0.0666667	0.0666667	0
A9	27	3	0.8	0.8	R			NY9	10	20	-0.333333	0.333333	L			NE9	17	13	0.133333	0.133333	0
A10	26	4	0.733333	0.733333	R			NY10	8	22	-0.466667	0.466667	L			NE10	19	11	0.266667	0.266667	R
A11	30	0	1	1	R			NY11	22	8	0.466667	0.466667	R			NE11	16	14	0.0666667	0.0666667	0
A12	3	27	-0.8	0.8	L			NY12	10	20	-0.333333	0.333333	L			NE12	5	25	-0.666667	0.666667	L
A13	28	2	0.866667	0.866667	R			NY13	8	22	-0.466667	0.466667	L			NE13	14	16	-0.0666667	0.0666667	0
A14	25	5	0.666667	0.666667	R			NY14	20	10	0.333333	0.333333	R			NE14	15	15	0	0	0
A15	29	1	0.933333	0.933333	R			NY15	10	20	-0.333333	0.333333	L			NE15	18	12	0.2	0.2	0
A16	1	29	-0.933333	0.933333	L			NY16	19	11	0.266667	0.266667	R			NE16	14	16	-0.0666667	0.0666667	0
A17	25	5	0.666667	0.666667	R			NY17	20	10	0.333333	0.333333	R			NE17	15	15	0	0	0
A18	27	3	0.8	0.8	R			NY18	22	8	0.466667	0.466667	R			NE18	14	16	-0.0666667	0.0666667	0
A19	0	30	-1	1	L			NY19	23	7	0.533333	0.533333	R			NE19	22	8	0.466667	0.466667	R
A20	24	6	0.6	0.6	R			NY20	20	10	0.333333	0.333333	R			NE20	12	18	-0.2	0.2	0
A21	0	30	-1	1	L			NY21	22	8	0.466667	0.466667	R			NE21	16	14	0.0666667	0.0666667	0
A22	25	5	0.666667	0.666667	R			NY22	11	19	-0.266667	0.266667	L			NE22	18	12	0.2	0.2	0
A23	2	28	-0.866667	0.866667	L			NY23	22	8	0.466667	0.466667	R			NE23	14	16	-0.0666667	0.0666667	0
A24	26	4	0.733333	0.733333	R			NY24	9	21	-0.4	0.4	L			NE24	15	15	0	0	0
A25	1	29	-0.933333	0.933333	L			NY25	8	22	-0.466667	0.466667	L			NE25	16	14	0.0666667	0.0666667	0
A26	29	1	0.933333	0.933333	R			NY26	11	19	-0.266667	0.266667	L			NE26	16	14	0.0666667	0.0666667	0
A27	2	28	-0.866667	0.866667	L			NY27	12	18	-0.2	0.2	0			NE27	12	18	-0.2	0.2	0
A28	27	3	0.8	0.8	R			NY28	14	16	-0.0666667	0.0666667	0			NE28	14	16	-0.0666667	0.0666667	0
A29	25	5	0.666667	0.666667	R			NY29	11	19	-0.266667	0.266667	L			NE29	15	15	0	0	0
A30	3	27	-0.8	0.8	L			NY30	10	20	-0.333333	0.333333	L			NE30	16	14	0.0666667	0.0666667	0
EXPERIMENT 2
ADULT										NYMPH										NEANID
ID	RIGHT DUR (min)	LEFT DUR (min)	JUMP (n)	WALKING (s)	LI	AB LI	LAT			ID	RIGHT DUR (min)	LEFT DUR (min)	JUMP (n)	WALKING (s)	LI	AB LI	LAT			ID	RIGHT DUR (min)	LEFT DUR (min)	JUMP (n)	WALKING (s)	LI	AB LI	LAT
A1	25	5	0	22	0.666667	0.666667	R			NY1	5	23	5	129	-0.642857	0.642857	L			NE1	29	1	0	9	0.933333	0.933333	R
A2	29	0	0	10	1	1	R			NY2	27	2	0	10	0.862069	0.862069	R			NE2	27	2	0	5	0.862069	0.862069	R
A3	2	27	7	300	-0.862069	0.862069	L			NY3	25	3	0	5	0.785714	0.785714	R			NE3	25	5	0	9	0.666667	0.666667	R
A4	28	2	0	2	0.866667	0.866667	R			NY4	26	3	0	2	0.793103	0.793103	R			NE4	26	4	0	5	0.733333	0.733333	R
A5	27	2	0	0	0.862069	0.862069	R			NY5	24	7	0	10	0.548387	0.548387	R			NE5	23	7	7	119	0.533333	0.533333	R
A6	22	7	0	10	0.517241	0.517241	R			NY6	27	2	0	15	0.862069	0.862069	R			NE6	22	7	0	22	0.517241	0.517241	R
A7	5	22	5	0	-0.62963	0.62963	L			NY7	2	27	9	65	-0.862069	0.862069	L			NE7	28	1	0	25	0.931034	0.931034	R
A8	29	0	0	2	1	1	R			NY8	6	23	7	19	-0.586207	0.586207	L			NE8	27	2	12	27	0.862069	0.862069	R
A9	25	0	0	5	1	1	R			NY9	24	6	0	12	0.6	0.6	R			NE9	25	5	0	10	0.666667	0.666667	R
A10	27	5	0	20	0.6875	0.6875	R			NY10	7	23	19	19	-0.533333	0.533333	L			NE10	7	22	15	77	-0.517241	0.517241	L
A11	26	2	0	2	0.857143	0.857143	R			NY11	26	3	0	19	0.793103	0.793103	R			NE11	25	5	0	2	0.666667	0.666667	R
A12	28	2	2	25	0.866667	0.866667	R			NY12	5	25	12	22	-0.666667	0.666667	L			NE12	5	25	12	27	-0.666667	0.666667	L
A13	22	5	0	5	0.62963	0.62963	R			NY13	27	2	0	25	0.862069	0.862069	R			NE13	26	3	0	19	0.793103	0.793103	R
A14	2	28	10	65	-0.866667	0.866667	L			NY14	4	25	2	116	-0.724138	0.724138	L			NE14	25	4	0	2	0.724138	0.724138	R
A15	19	10	0	5	0.310345	0.310345	R			NY15	27	3	0	10	0.8	0.8	R			NE15	23	7	0	2	0.533333	0.533333	R
A16	27	2	0	7	0.862069	0.862069	R			NY16	5	24	0	2	-0.655172	0.655172	L			NE16	7	23	7	19	-0.533333	0.533333	L
A17	2	25	12	25	-0.851852	0.851852	L			NY17	29	1	0	5	0.933333	0.933333	R			NE17	24	5	0	5	0.655172	0.655172	R
A18	29	1	0	10	0.933333	0.933333	R			NY18	27	3	0	5	0.8	0.8	R			NE18	26	3	0	7	0.793103	0.793103	R
A19	27	2	0	12	0.862069	0.862069	R			NY19	29	1	0	2	0.933333	0.933333	R			NE19	27	3	0	19	0.8	0.8	R
A20	25	5	0	5	0.666667	0.666667	R			NY20	26	2	0	5	0.857143	0.857143	R			NE20	25	5	0	2	0.666667	0.666667	R
A21	29	0	0	7	1	1	R			NY21	25	5	0	2	0.666667	0.666667	R			NE21	28	2	0	2	0.866667	0.866667	R
A22	27	2	2	10	0.862069	0.862069	R			NY22	5	25	2	85	-0.666667	0.666667	L			NE22	3	27	9	89	-0.8	0.8	L
A23	29	1	0	5	0.933333	0.933333	R			NY23	23	7	0	12	0.533333	0.533333	R			NE23	1	29	15	122	-0.933333	0.933333	L
A24	27	2	0	22	0.862069	0.862069	R			NY24	23	7	0	7	0.533333	0.533333	R			NE24	29	0	0	2	1	1	R
A25	25	5	0	19	0.666667	0.666667	R			NY25	22	5	22	19	0.62963	0.62963	R			NE25	29	1	0	5	0.933333	0.933333	R
A26	20	10	0	27	0.333333	0.333333	R			NY26	25	5	0	2	0.666667	0.666667	R			NE26	23	7	0	2	0.533333	0.533333	R
A27	25	3	0	19	0.785714	0.785714	R			NY27	27	2	0	2	0.862069	0.862069	R			NE27	25	5	12	187	0.666667	0.666667	R
A28	2	25	2	62	-0.851852	0.851852	L			NY28	23	7	2	15	0.533333	0.533333	R			NE28	26	3	0	19	0.793103	0.793103	R
A29	27	2	0	12	0.862069	0.862069	R			NY29	25	3	2	9	0.785714	0.785714	R			NE29	27	3	0	16	0.8	0.8	R
A30	25	2	0	5	0.851852	0.851852	R			NY30	27	2	0	2	0.862069	0.862069	R			NE30	27	2	0	7	0.862069	0.862069	R
